# Supplementary material for: Not All Lectins Are Equally Suitable for Labeling Rodent Vasculature
Source: Int J Mol Sci. 2021 Oct 26;22(21):11554. doi: 10.3390/ijms222111554 (PMC8584019; doi:10.3390/ijms222111554)
Supplement: Supplementary file 1 [file ijms-22-11554-s001.zip]

Archive with 2 entries (2 files):
- ijms-1383156_Supplementary Informations_Oct 26th.pdf
- Mouse2 dura Prox-1-eGFP,LEA-647 20x z8 z-stacks001-movie.mp4
